# Supplementary material for: Cognitive load and teachers’ innovative behavior in AI-enhanced English language instruction: A mediation analysis of technological adaptability
Source: PLoS One. 2026 Mar 5;21(3):e0343002. doi: 10.1371/journal.pone.0343002 (PMC12962464; doi:10.1371/journal.pone.0343002)
Supplement: S1 File — (CSV) [file pone.0343002.s001.csv]

ATCL1	ATCL2	ATCL3	ATCL4	ATCL5	ATCL6	ATCL7	ATCL8	TA1	TA2	TA3	TA4	TA5	TA6	TA7	TA8	ITB1	ITB2	ITB3	ITB4	ITB5	ITB6	ITB7	ITB8	ITB9
5	3	3	3	4	4	3	3	3	4	4	4	5	3	4	4	5	5	5	5	5	5	5	5	6
3	3	3	3	2	3	3	3	6	6	5	6	6	6	6	6	5	4	5	6	4	5	5	5	6
2	2	2	999	2	2	2	2	6	6	5	6	6	999	6	6	5	5	5	5	6	5	5	6	4
3	4	5	4	3	999	4	999	5	4	5	5	4	5	5	5	4	4	4	4	4	5	5	5	6
4	6	6	6	5	5	5	5	6	5	6	6	6	6	6	6	4	4	5	5	5	4	4	4	4
4	6	5	5	5	4	5	999	3	4	3	2	3	4	4	3	4	4	4	3	4	4	4	4	4
6	5	6	5	6	5	5	6	2	3	3	4	3	1	3	2	4	5	5	999	4	5	5	5	5
4	5	3	5	3	5	5	3	5	5	5	4	5	5	4	5	4	3	3	3	3	2	3	4	3
4	5	5	4	4	5	4	5	4	3	5	4	4	3	4	4	3	3	2	3	4	2	2	3	4
5	4	4	4	4	4	5	4	5	5	4	5	999	5	4	5	5	4	5	5	5	5	4	4	4
3	999	3	3	3	3	3	3	3	4	3	3	3	3	3	3	2	2	3	3	4	3	3	2	3
4	5	5	4	4	3	4	5	4	999	3	4	3	4	4	4	1	3	3	2	2	2	3	2	2
6	5	999	5	6	6	5	5	5	5	5	5	4	5	6	5	5	4	4	4	4	4	5	999	5
4	3	3	3	2	3	4	4	5	4	4	4	4	3	4	4	4	4	5	3	4	4	5	4	999
4	5	4	5	4	5	4	5	5	5	5	4	5	5	4	5	3	3	3	3	3	3	4	3	3
4	5	5	5	5	5	5	4	3	3	3	3	2	3	2	3	4	4	4	4	4	4	5	4	5
4	5	4	5	6	6	5	6	5	4	4	5	4	5	5	5	5	5	6	5	5	999	5	5	4
4	5	3	5	5	4	4	5	5	4	3	4	3	3	2	999	4	4	5	5	4	5	4	5	4
2	3	2	3	3	3	2	2	4	5	5	5	5	6	6	5	4	4	4	4	4	5	999	5	4
3	999	4	4	3	4	3	4	3	2	3	999	3	3	3	4	4	4	4	3	4	3	4	4	4
5	5	5	4	3	5	5	5	3	5	5	4	4	4	5	4	3	3	3	4	3	3	3	4	3
4	5	4	4	5	4	4	4	2	1	2	2	3	2	2	2	4	4	3	4	4	3	3	3	3
3	3	3	2	3	3	4	5	4	3	3	3	3	4	2	3	4	4	3	4	4	4	4	4	4
4	4	5	4	5	4	4	4	2	4	3	2	3	3	3	3	4	5	4	4	4	4	3	999	4
3	2	2	4	2	3	3	3	5	5	5	999	5	4	6	4	1	3	1	3	3	2	2	2	2
4	4	3	3	4	3	4	3	4	4	5	5	5	5	5	5	4	5	5	6	5	6	4	6	5
5	6	6	5	6	5	6	6	5	5	5	5	4	5	4	5	3	999	5	5	5	5	5	5	6
3	3	3	3	3	3	3	2	5	4	4	4	5	5	4	4	3	5	3	3	3	3	4	4	3
5	6	5	4	5	5	5	4	3	3	3	2	3	2	3	3	4	3	4	4	4	4	4	3	4
4	4	4	4	4	4	3	4	4	4	4	4	4	5	999	4	5	5	4	5	4	5	5	5	5
4	4	2	4	2	4	3	2	3	4	4	4	4	5	5	5	3	4	4	3	4	3	3	4	3
5	4	4	4	5	4	4	4	5	5	5	5	999	5	4	5	3	3	3	3	3	3	2	3	3
4	4	4	3	3	4	4	4	4	4	5	4	4	4	4	4	3	4	4	4	4	5	4	3	5
5	5	5	6	6	6	5	5	4	5	4	5	4	4	4	4	4	4	4	5	5	4	5	4	4
5	5	5	5	4	4	5	4	4	4	4	4	4	4	3	5	3	5	4	5	3	4	3	4	3
2	2	2	2	2	2	2	2	4	4	3	4	4	3	4	4	3	3	4	4	5	5	4	4	3
3	4	4	4	5	4	4	4	5	5	6	5	5	5	6	5	3	3	4	2	4	3	3	4	3
4	4	4	4	999	3	4	3	2	3	3	3	3	3	3	2	6	4	6	6	5	5	4	5	6
4	4	3	4	5	5	4	4	4	3	4	4	4	3	3	3	4	5	4	4	4	4	3	3	4
4	3	4	4	4	4	4	4	2	2	2	2	2	2	3	2	3	2	3	999	3	2	3	2	3
4	5	4	4	3	4	4	4	4	5	4	4	4	3	5	4	6	6	5	5	7	6	6	6	7
4	5	5	4	5	5	4	5	2	1	1	2	2	2	1	1	3	4	3	3	4	4	3	4	4
5	5	5	5	5	999	999	6	3	3	4	3	3	999	3	3	3	3	3	3	3	4	3	3	3
6	6	6	6	6	5	5	5	4	4	4	3	3	4	4	4	4	5	5	3	4	5	4	999	3
5	4	5	4	5	5	5	5	3	4	4	3	3	3	4	3	2	3	3	2	3	2	3	3	2
3	3	2	3	3	4	3	3	7	5	7	5	5	6	6	6	6	6	6	5	5	5	6	6	6
5	4	5	4	4	3	4	4	5	5	4	5	6	5	4	6	5	6	6	7	5	5	5	5	6
4	4	4	4	5	4	5	5	5	6	6	7	5	5	6	6	6	6	6	6	7	5	6	6	5
4	3	4	4	4	999	3	3	5	4	4	4	5	5	5	5	4	4	2	4	3	3	4	2	4
5	4	5	4	5	5	4	4	3	2	2	3	3	3	2	2	2	3	3	2	3	3	3	3	3
3	3	3	4	4	2	3	4	5	5	6	4	5	5	4	4	3	4	4	3	3	4	4	4	4
5	3	3	4	999	5	4	4	4	4	4	5	4	5	5	5	3	4	3	4	4	4	4	4	3
2	2	2	2	2	3	3	2	6	7	6	6	6	6	7	6	4	5	6	4	6	5	4	5	5
5	4	4	4	4	4	4	5	5	5	5	4	4	5	4	4	5	5	6	5	5	6	5	6	6
4	4	4	4	4	4	4	4	4	5	4	4	4	5	5	4	7	6	6	6	6	6	6	6	5
3	4	2	3	3	4	4	4	4	4	3	4	3	4	2	3	5	5	6	5	5	4	4	5	5
6	5	5	5	999	5	5	5	4	4	4	5	4	5	5	5	5	3	4	5	3	4	3	3	999
5	5	5	4	5	5	5	999	999	3	3	3	3	2	3	2	4	4	4	4	3	4	2	3	2
3	3	3	3	3	3	3	4	4	4	3	4	3	999	4	5	999	4	4	4	4	4	5	4	4
3	3	3	4	2	3	3	3	4	5	4	5	5	4	4	4	7	7	7	7	7	6	6	6	7
4	4	4	4	5	4	4	4	6	6	6	5	5	5	5	5	5	4	4	5	5	4	5	5	5
4	4	4	3	4	3	4	4	4	4	4	3	4	4	5	3	5	4	5	5	6	5	5	5	5
4	4	4	4	4	3	4	4	5	5	4	5	5	5	999	5	4	4	4	4	4	4	4	4	4
5	5	5	6	5	5	5	7	1	3	2	2	2	2	2	2	2	3	3	3	3	3	3	3	3
5	5	4	5	5	5	4	5	4	4	4	5	5	4	5	4	6	5	5	5	5	6	5	5	5
4	5	4	4	5	3	4	4	4	4	4	4	4	5	5	5	5	5	4	5	6	4	5	5	5
5	4	6	5	5	5	5	4	999	5	5	4	4	4	4	4	5	5	5	5	5	6	5	5	5
3	3	3	3	2	3	3	3	4	4	4	4	4	3	4	3	5	4	4	999	5	5	5	4	5
5	6	6	6	5	6	6	6	3	3	2	2	3	2	3	2	3	4	4	3	4	2	3	4	3
3	3	3	3	3	3	3	3	3	2	3	2	3	2	3	3	6	7	5	6	6	6	6	7	6
2	3	2	3	3	4	3	999	4	3	4	4	4	4	4	4	5	5	4	4	4	5	4	4	4
4	5	5	4	3	4	4	3	4	4	5	5	4	4	4	999	5	5	5	5	5	5	5	5	5
5	4	5	4	4	4	5	5	4	4	5	3	3	3	5	4	3	3	3	4	4	2	4	3	3
3	2	3	3	2	2	2	3	5	4	4	4	5	4	5	5	2	1	2	2	2	2	3	1	2
5	5	4	5	4	4	5	6	6	6	7	6	6	6	5	6	5	5	4	5	5	5	5	5	5
4	4	4	3	3	3	4	3	6	999	5	5	6	6	6	5	5	5	5	4	4	5	4	4	4
4	4	5	4	4	3	4	3	4	3	3	4	3	3	4	4	3	3	3	3	2	3	2	3	3
4	5	4	4	3	4	4	3	4	5	5	4	4	5	5	5	4	4	4	4	4	3	4	3	4
1	1	2	3	2	2	2	1	7	7	7	7	6	999	7	6	4	6	5	4	5	4	4	4	5
4	5	4	4	4	5	5	5	4	4	4	3	3	4	4	3	4	5	5	5	5	5	5	5	5
5	4	5	4	6	5	6	5	3	3	2	3	3	3	3	3	4	4	4	3	3	3	999	999	3
5	5	999	4	3	5	4	4	999	6	5	5	6	5	5	5	5	5	5	5	5	5	5	5	5
4	6	4	5	5	4	5	5	3	4	3	4	3	3	3	3	5	4	5	5	5	4	5	5	5
4	4	4	5	5	5	5	5	4	4	4	4	4	4	4	4	5	5	5	5	6	5	5	7	6
2	1	2	2	1	2	1	2	7	7	7	7	7	6	7	7	4	4	999	5	5	5	4	5	5
4	4	4	3	4	3	4	3	4	3	4	4	3	4	4	4	3	3	4	3	2	2	3	3	2
3	3	3	4	3	3	3	3	4	5	5	5	6	4	5	4	2	4	2	4	4	4	3	3	3
7	7	7	7	7	7	7	6	5	6	4	5	6	5	5	5	4	5	5	5	4	999	5	5	5
5	5	4	6	999	5	5	5	2	4	3	3	3	3	3	4	5	6	6	5	5	5	5	5	5
5	5	6	5	6	6	5	5	2	3	3	2	2	3	2	3	4	2	3	3	3	2	2	3	4
4	4	3	4	4	3	4	4	5	4	5	6	999	5	5	5	6	7	6	7	7	7	6	7	6
5	999	5	5	4	4	5	5	4	4	5	4	4	4	3	4	5	4	5	5	5	5	4	4	4
4	4	4	5	4	4	4	4	4	4	4	4	4	6	4	4	5	4	4	5	4	4	5	4	4
4	5	4	5	4	4	5	4	3	999	3	3	4	3	3	4	5	4	4	4	4	4	4	4	4
3	3	3	4	4	3	4	4	5	5	4	4	5	4	5	4	7	7	7	7	7	7	7	7	6
5	6	6	5	5	6	5	6	1	2	2	2	2	2	2	2	3	3	3	3	3	1	3	2	3
4	4	5	4	4	3	4	4	5	4	5	5	4	5	3	4	4	5	5	5	5	4	4	4	4
6	5	5	5	5	4	4	5	4	3	3	4	3	4	4	3	4	4	4	5	4	5	5	4	4
4	5	4	5	4	4	3	4	3	4	3	3	4	5	5	4	5	5	4	4	5	5	5	6	4
3	3	3	3	3	3	4	3	3	4	3	4	3	3	4	4	4	4	4	4	4	5	4	4	5
5	5	5	6	5	5	5	5	4	3	2	4	3	3	4	3	4	3	4	4	4	4	5	4	4
3	999	4	4	3	3	4	4	4	4	4	4	5	5	4	4	5	4	5	5	4	5	4	5	5
4	3	4	3	3	3	3	3	4	5	5	6	5	5	6	4	6	6	5	5	6	6	6	5	5
4	4	5	4	5	4	4	4	3	3	3	3	4	3	3	4	5	5	4	5	4	5	4	4	4
3	2	2	3	2	3	2	2	4	4	4	3	3	4	4	4	6	5	5	4	4	5	5	5	5
4	3	4	4	3	4	4	4	3	2	4	4	4	4	3	3	4	3	4	3	3	3	5	4	4
3	5	3	4	4	4	3	5	4	5	4	5	5	5	4	4	5	4	4	4	4	4	4	4	4
3	5	4	999	4	3	3	4	4	4	3	3	4	4	4	4	6	7	5	5	6	6	6	6	5
5	5	6	6	6	6	6	6	3	2	3	2	4	2	3	2	5	4	6	5	4	4	4	4	6
3	2	2	3	3	2	3	2	4	4	5	5	4	4	5	4	5	5	5	4	5	4	5	4	4
6	5	4	4	5	4	5	5	5	4	4	4	5	4	4	4	5	5	4	4	4	4	5	5	999
5	4	4	3	3	4	4	3	4	3	3	4	3	4	3	3	3	3	999	3	4	3	3	3	2
5	5	5	5	5	5	5	5	4	3	3	3	4	2	3	2	3	3	4	4	4	3	3	4	3
5	5	4	4	5	5	5	5	4	3	4	4	3	3	4	4	3	4	4	3	3	4	4	4	4
3	4	4	5	4	4	5	4	4	4	4	4	5	5	4	4	4	4	4	5	4	4	4	5	4
5	5	5	5	6	5	4	4	6	6	5	5	6	5	6	5	5	4	4	4	4	4	4	4	5
4	5	5	6	4	5	5	5	4	3	3	3	4	3	4	3	3	4	4	5	2	4	3	4	4
2	1	2	3	3	2	3	2	5	6	5	6	6	5	4	5	5	5	4	5	4	5	5	4	5
5	5	5	5	5	5	4	5	5	4	4	4	4	5	5	4	5	4	5	999	5	5	4	4	4
4	4	5	4	4	5	3	4	5	3	4	5	5	4	5	4	3	3	3	3	4	4	4	4	4
1	3	2	3	2	3	2	2	4	4	5	4	3	4	4	5	4	4	3	3	4	4	3	4	4
4	5	3	4	3	3	3	3	5	4	5	5	4	5	5	4	2	4	4	999	4	4	4	4	3
3	4	4	3	4	4	4	3	4	4	4	999	4	4	5	5	4	4	4	5	4	4	5	4	4
5	4	4	4	4	5	4	5	2	3	4	3	3	3	3	3	3	3	4	4	4	4	4	3	4
3	2	2	2	2	2	2	3	4	4	4	3	4	4	4	4	6	6	6	6	7	7	6	6	999
3	4	4	4	4	4	4	4	4	3	3	2	3	3	2	2	3	3	4	4	3	4	3	3	3
2	3	2	3	3	3	3	999	6	7	6	7	7	7	7	6	6	6	6	5	5	6	6	7	6
6	6	7	7	7	6	6	7	4	4	4	4	4	4	5	4	4	4	4	5	3	4	4	3	4
5	5	5	4	5	4	4	4	3	2	3	4	3	3	3	3	999	4	3	3	4	4	3	3	3
3	1	2	1	2	2	2	1	7	6	5	6	6	6	6	6	5	5	5	5	5	5	4	5	6
4	5	4	5	5	5	5	5	5	5	4	3	4	3	3	4	2	3	1	2	2	2	2	1	3
2	1	2	1	1	1	1	1	5	6	6	5	7	6	5	7	5	5	5	5	999	5	4	4	5
4	5	4	3	5	5	5	5	2	3	2	2	2	3	3	2	2	1	1	2	1	2	2	2	1
4	4	5	4	4	5	4	4	6	7	7	7	6	5	6	6	5	6	6	7	5	6	5	5	6
5	4	4	4	4	4	4	4	5	4	4	5	3	5	4	4	4	4	4	4	4	4	4	5	4
4	4	5	4	4	5	999	4	5	5	999	5	5	5	5	4	6	5	5	6	5	4	6	6	4
4	4	4	3	3	3	3	4	4	4	2	4	3	4	3	4	5	4	4	4	4	4	4	4	4
6	6	5	6	6	7	6	6	3	2	4	4	999	2	3	2	4	4	4	4	4	4	5	4	4
5	4	4	4	3	5	4	4	5	4	4	4	3	4	3	2	6	5	6	5	6	5	6	5	5
3	3	3	2	3	2	4	4	3	4	4	4	4	4	3	4	4	4	4	3	4	3	4	2	3
1	1	1	1	2	1	2	1	5	5	999	5	6	5	999	5	5	4	4	4	5	5	5	4	5
2	2	2	3	3	3	3	3	4	4	4	3	4	3	3	3	6	5	6	5	999	6	5	5	6
4	4	4	999	5	4	5	4	2	3	2	2	2	2	2	3	4	4	4	3	2	3	3	4	3
6	6	6	7	7	6	6	7	3	3	4	4	4	4	3	4	2	3	2	2	2	2	2	2	2
4	5	4	3	3	4	3	4	2	3	3	3	3	3	3	3	4	4	4	4	4	5	4	4	4
3	3	3	3	3	3	2	3	4	4	4	5	4	5	4	5	3	3	3	3	3	2	2	3	3
6	5	5	4	5	5	6	5	2	2	3	2	2	2	3	2	3	3	4	3	4	3	2	3	3
6	5	5	6	5	5	6	5	5	4	5	5	4	4	5	5	4	5	4	4	5	5	5	5	5
5	5	4	5	4	4	4	4	2	999	3	2	2	2	3	2	3	3	3	2	4	3	3	3	3
5	6	5	4	5	5	6	5	4	5	4	4	4	4	4	5	2	2	3	3	3	3	3	3	3
3	3	4	3	2	4	3	4	5	4	4	4	5	4	4	4	4	2	2	3	3	3	3	4	2
999	3	4	4	4	5	4	999	5	5	6	5	5	5	4	6	4	4	5	5	4	4	4	4	4
4	6	3	6	5	5	5	5	4	4	999	5	5	4	4	5	5	5	3	5	5	5	3	4	4
3	4	3	3	3	4	4	3	3	3	2	2	3	3	2	3	3	2	2	3	3	3	3	2	1
4	4	4	4	5	5	4	5	2	4	4	4	3	3	4	3	3	4	2	4	3	999	3	3	3
4	4	999	3	4	3	3	4	2	4	4	3	3	4	5	3	4	3	4	4	4	3	4	3	4
4	4	4	5	5	5	5	5	4	4	4	4	4	4	4	3	4	4	4	3	3	3	3	4	3
7	7	7	7	7	7	7	6	2	1	3	3	2	1	1	2	2	4	3	3	4	4	4	4	3
999	3	3	3	3	3	3	3	6	5	5	5	6	5	5	5	6	6	6	5	7	5	5	6	6
1	2	2	1	2	2	2	1	3	4	3	3	3	3	3	3	3	4	3	4	4	3	4	4	4
5	4	5	5	5	5	4	5	5	5	5	5	5	4	5	4	4	3	4	3	3	4	3	4	3
5	5	5	5	4	4	4	5	5	5	6	6	5	5	5	5	3	4	4	3	4	3	4	4	4
5	5	5	5	5	5	5	5	3	3	2	3	3	3	3	2	4	5	4	4	5	5	3	5	4
4	3	3	4	4	3	4	2	5	4	4	4	5	4	999	4	6	6	6	5	6	5	7	5	4
5	4	4	5	4	4	4	5	2	4	3	2	4	4	999	4	6	6	5	5	5	5	5	6	5
4	4	3	4	5	4	5	4	5	5	5	5	5	5	5	5	5	5	5	5	999	5	4	5	5
6	5	5	5	5	5	6	6	4	4	4	4	2	4	3	3	4	4	4	4	5	4	4	4	5
3	4	4	4	3	4	4	3	6	6	6	6	5	6	6	5	6	7	7	5	7	7	6	6	6
5	5	5	5	5	5	5	5	5	3	4	4	4	4	3	4	4	3	3	3	3	3	4	3	3
5	5	5	4	5	5	4	5	3	3	4	3	4	3	5	4	2	3	3	3	2	2	2	3	3
4	4	3	4	3	5	4	3	4	4	5	4	4	2	4	5	5	5	5	4	4	4	4	4	5
4	4	5	5	999	5	5	5	3	3	3	3	3	3	3	3	4	4	4	3	4	3	5	4	4
5	4	4	4	4	4	4	4	4	4	4	5	5	4	5	6	5	4	5	5	5	5	4	4	5
5	5	5	4	5	4	4	4	4	4	5	5	4	5	5	5	6	5	6	6	5	5	6	6	6
4	5	4	3	5	3	4	4	3	4	4	4	4	4	4	3	3	2	3	3	3	3	4	3	2
6	6	6	7	7	6	6	7	3	4	3	3	3	4	3	3	3	3	3	3	3	3	3	2	3
5	5	4	3	3	5	4	4	5	4	4	4	5	4	5	4	5	4	4	5	5	5	5	6	6
6	6	5	5	6	6	6	5	3	3	4	3	3	3	4	3	2	2	3	2	2	2	2	2	2
999	5	5	4	5	5	4	5	4	4	4	3	3	4	4	4	4	2	2	4	3	3	3	2	2
4	4	4	4	3	2	4	4	4	4	3	4	3	4	999	4	3	3	3	3	3	2	4	3	3
4	4	5	4	4	4	5	5	5	5	4	5	5	5	6	4	5	5	6	6	6	5	5	5	5
4	5	999	5	5	5	5	5	6	7	6	6	6	7	7	7	6	6	5	7	6	4	5	6	6
3	4	3	3	3	4	4	3	4	4	999	4	4	4	4	4	5	5	5	999	5	5	5	5	4
5	5	4	4	5	4	5	5	3	3	4	4	4	4	4	4	4	3	3	4	3	3	3	3	3
3	3	2	3	3	3	3	3	5	5	5	5	5	4	5	5	5	5	5	4	5	5	5	5	5
5	4	5	4	5	6	4	4	4	4	4	4	4	4	4	4	4	5	4	4	3	4	3	3	3
4	3	3	4	4	4	4	4	5	4	4	5	3	4	4	5	4	5	5	5	5	5	999	4	999
2	2	2	1	1	2	1	2	5	6	6	5	6	7	6	6	5	5	4	6	6	5	6	6	5
3	3	4	4	4	4	4	3	6	7	6	6	6	6	7	7	4	4	4	5	4	4	4	4	5
6	6	7	7	7	7	7	7	4	4	4	4	5	3	4	4	3	3	4	3	3	4	4	3	3
3	3	3	3	3	2	2	3	3	4	4	4	3	4	2	3	4	4	4	4	3	3	999	4	3
4	4	4	4	4	4	4	3	5	5	5	4	4	5	5	5	2	3	3	2	2	2	1	2	3
4	3	4	3	4	3	3	3	5	4	6	6	5	5	5	5	4	3	4	3	3	4	3	2	4
3	3	3	3	3	3	3	3	5	5	6	5	5	5	5	5	5	5	5	4	4	5	5	5	5
2	2	1	2	2	1	2	1	4	4	4	4	3	4	4	3	4	4	5	4	4	3	4	4	4
5	3	3	4	999	4	3	4	6	4	6	5	4	5	4	5	4	4	4	4	4	3	4	4	4
4	4	999	4	4	4	4	3	6	6	5	5	6	5	999	5	4	5	5	5	5	5	5	5	4
4	4	3	4	4	6	4	4	4	3	3	4	4	3	4	4	5	4	3	3	3	4	3	4	4
3	4	3	3	4	4	4	3	5	5	6	5	4	5	5	6	5	5	4	5	5	4	6	5	5
5	5	5	5	6	5	5	5	4	4	4	3	3	2	2	3	3	3	4	4	4	4	4	4	4
4	3	4	3	4	4	4	4	4	4	4	4	5	5	4	4	5	6	6	5	5	6	6	5	5
2	3	3	2	3	2	2	2	4	4	4	4	4	4	4	4	6	7	5	5	6	7	6	6	6
5	5	6	5	5	5	6	7	3	5	4	6	4	6	5	5	2	2	3	3	4	3	2	3	3
2	2	3	2	2	2	3	3	6	5	6	5	5	5	5	6	5	5	5	5	5	5	5	5	6
3	4	4	4	4	5	5	4	3	3	4	4	3	4	3	4	6	7	5	5	7	5	6	5	6
4	4	999	4	4	3	4	5	4	5	4	4	3	3	4	4	4	5	4	4	4	5	5	5	4
4	3	3	4	3	4	3	3	4	5	5	4	5	5	5	5	4	4	4	3	4	4	4	3	3
2	1	3	1	2	2	2	2	4	4	4	4	2	4	3	3	4	5	4	4	4	4	5	4	4
4	4	4	4	3	3	4	3	6	5	6	5	6	5	7	6	5	6	5	6	5	5	7	6	5
4	5	4	4	4	4	4	4	3	4	4	3	4	3	3	3	4	4	5	5	5	5	4	4	5
3	5	5	4	4	5	5	5	2	3	999	2	1	2	2	2	2	1	3	1	2	3	2	1	2
5	5	5	5	5	6	6	5	4	5	5	5	4	4	5	5	5	3	3	3	999	3	3	4	3
3	3	4	999	3	3	4	3	5	5	5	6	6	6	5	5	4	3	4	4	3	5	4	4	5
5	5	6	5	4	5	5	5	1	2	2	999	2	3	2	2	3	4	4	4	3	4	4	4	3
6	6	6	5	5	5	5	5	4	5	4	4	4	4	4	5	4	5	5	4	999	4	4	4	4
6	7	7	5	7	6	5	5	5	4	5	4	5	5	4	5	5	5	5	5	5	6	6	5	4
3	3	3	3	4	2	3	999	2	3	2	2	3	3	3	3	4	4	4	3	5	4	4	5	3
2	3	3	3	2	4	3	3	5	5	5	6	6	6	6	5	5	5	5	4	5	5	4	4	4
2	2	2	2	2	2	2	2	6	6	7	7	6	6	7	6	6	6	6	6	6	7	6	7	6
3	5	4	3	3	4	4	5	4	4	4	5	4	5	4	5	4	4	4	4	4	4	4	4	4
5	5	4	5	6	5	5	5	5	3	2	3	4	4	4	4	4	4	4	3	4	5	4	4	4
5	5	5	5	999	5	4	5	5	4	3	4	4	4	4	3	5	4	3	4	3	5	4	4	999
4	3	4	3	4	3	3	3	4	4	4	5	5	4	5	5	2	2	2	2	1	2	2	2	1
2	3	3	2	3	2	3	3	6	6	5	6	5	6	6	6	3	4	4	3	4	3	3	3	4
3	5	5	4	4	6	6	5	5	4	3	5	4	4	4	5	999	3	3	4	2	2	3	4	3
5	5	5	6	5	5	5	5	2	3	3	3	3	2	3	3	4	5	5	5	5	6	5	4	5
3	3	2	2	2	2	2	2	3	4	4	4	4	3	4	4	4	4	5	4	5	4	5	4	4
6	6	6	6	5	5	6	5	3	2	3	3	3	3	3	2	3	3	3	3	3	4	3	3	3
5	4	5	5	5	5	4	5	3	3	2	3	2	3	3	3	4	3	3	2	3	2	2	3	2
3	3	4	4	3	4	4	3	3	2	3	3	3	3	3	3	4	3	3	4	4	4	4	3	3
4	4	3	3	3	3	3	4	4	4	4	3	4	3	4	4	3	3	3	2	3	2	3	3	3
3	3	2	3	2	4	4	3	4	4	5	4	5	4	5	5	4	4	4	5	4	4	4	5	5
5	5	4	5	5	5	5	5	4	4	5	5	4	4	4	3	6	5	5	5	6	5	5	5	5
5	5	5	4	4	5	5	3	3	3	4	4	3	3	3	4	5	5	5	5	4	4	4	4	5
6	7	5	5	5	6	5	6	5	4	4	4	5	6	5	4	4	3	3	3	999	3	4	3	2
6	5	4	4	5	6	5	5	3	4	5	3	3	4	4	3	999	6	5	6	5	6	6	7	6
5	4	5	5	5	5	999	4	2	1	1	2	2	2	1	1	2	3	1	1	2	2	3	2	2
4	5	4	5	4	4	4	4	3	4	3	3	3	4	999	4	4	4	4	5	4	4	4	5	4
3	3	3	3	3	4	3	3	3	3	4	4	3	3	4	4	3	4	4	4	4	3	3	4	3
3	4	5	4	4	4	4	4	4	5	5	4	4	4	4	4	5	4	4	4	5	4	6	4	5
5	6	5	5	4	5	6	5	5	6	5	6	6	5	5	5	4	4	4	5	4	5	5	999	3
3	3	5	3	3	2	3	3	4	6	5	4	5	5	4	4	4	5	4	4	4	5	5	4	5
4	3	3	4	4	4	2	4	5	4	4	5	999	4	4	4	4	4	4	4	4	3	4	3	4
5	4	5	4	5	4	5	5	3	4	4	4	3	3	3	4	1	3	3	3	2	2	3	5	3
4	4	5	6	4	5	5	5	5	3	5	4	4	4	999	4	6	6	7	7	6	6	6	6	5
4	3	4	4	3	4	2	4	4	5	4	3	3	4	4	999	5	6	5	5	4	6	4	5	4
2	2	2	3	2	1	2	2	6	7	6	5	6	6	7	7	5	4	5	5	999	5	4	4	4
5	5	5	5	6	5	6	6	3	3	3	3	2	3	2	3	3	3	3	3	3	3	2	4	3
4	4	4	4	4	5	5	3	6	5	4	5	5	4	4	4	5	5	4	999	4	6	5	5	5
5	6	4	4	6	5	6	6	4	4	4	4	3	5	4	5	3	3	2	2	999	3	3	4	3
6	5	6	6	6	6	6	6	3	4	3	3	4	4	4	5	4	999	4	4	3	4	3	4	4
3	4	4	4	3	4	4	3	3	4	3	4	5	4	3	3	6	6	7	999	6	6	7	6	7
3	4	4	4	4	4	3	5	5	4	5	5	5	5	5	5	4	5	4	3	4	3	4	3	4
4	4	4	3	4	4	4	4	4	5	4	5	4	4	5	5	6	5	5	5	4	4	5	4	5
1	2	2	2	3	1	1	2	6	5	5	6	6	5	5	6	6	6	6	6	7	5	7	6	7
4	5	5	4	5	4	4	3	3	2	3	2	2	3	2	2	4	4	3	999	5	5	4	4	4
3	3	3	2	3	3	4	4	3	2	3	2	2	2	2	2	4	3	3	3	4	999	4	3	4
4	4	4	4	3	4	4	3	3	999	3	4	2	3	4	2	4	4	4	4	3	3	4	5	3
5	5	5	4	4	5	5	4	5	5	5	5	7	6	5	5	5	4	5	5	6	5	4	6	5
999	4	5	4	5	4	4	4	4	3	3	4	3	4	4	4	4	4	3	4	4	4	3	4	5
5	4	5	5	5	5	5	6	4	4	4	5	3	5	4	4	4	4	6	5	5	5	5	6	5
3	3	3	3	4	4	3	3	5	4	4	3	5	4	3	4	5	5	5	5	4	5	5	6	5
3	3	3	3	3	3	3	3	6	4	4	5	5	5	4	4	5	5	5	5	4	4	5	4	5
5	5	6	5	6	4	4	5	2	2	3	3	2	2	2	3	2	2	2	2	2	2	2	1	3
5	5	5	5	5	5	5	5	5	6	5	5	5	5	5	6	4	3	4	4	4	5	4	4	4
3	2	4	999	3	3	2	3	5	4	5	5	5	5	4	4	5	5	5	6	6	6	6	5	5
3	4	3	4	4	4	4	4	4	3	4	3	3	4	3	3	5	4	5	5	5	5	5	5	4
4	4	4	5	5	5	5	5	3	4	4	3	3	4	4	4	3	4	3	3	3	4	4	3	999
5	5	5	5	5	5	4	5	3	3	4	999	4	4	4	4	4	3	4	4	3	4	4	4	4
4	4	4	4	4	4	4	4	3	4	4	4	4	4	4	4	2	2	2	3	2	2	2	3	3
5	4	4	4	5	4	6	4	3	4	4	4	4	3	3	3	4	4	5	5	5	5	5	4	6
4	3	3	3	4	3	3	4	5	5	5	6	5	4	5	4	3	999	3	2	3	3	3	3	3
3	3	4	3	4	3	3	3	3	3	4	4	3	4	4	3	3	4	4	3	3	4	4	4	4
4	3	4	3	4	3	5	3	4	5	4	5	5	5	4	4	7	5	6	6	999	5	6	6	6
2	2	2	2	3	3	2	2	6	6	5	6	6	7	7	6	5	6	999	5	7	6	6	999	6
2	1	2	2	2	2	2	2	5	6	5	6	4	5	5	5	4	5	4	5	4	5	3	4	4
5	5	5	5	4	5	5	5	5	3	4	5	4	5	4	4	3	3	2	3	3	3	2	3	4
6	5	6	6	6	6	6	5	3	4	4	4	4	3	4	3	3	3	4	3	3	3	2	3	3
4	4	4	3	3	4	4	3	3	4	3	3	3	3	4	2	4	5	5	5	4	5	5	4	5
4	999	4	4	5	5	4	4	2	3	4	2	3	4	3	4	2	2	3	3	3	2	3	3	3
4	4	3	4	3	3	3	4	4	4	4	4	5	4	999	5	3	4	3	4	3	3	3	3	2
4	3	4	4	4	999	3	4	4	4	5	4	4	4	4	5	4	4	3	4	5	5	4	4	5
1	2	1	1	2	2	1	999	4	4	4	3	4	3	3	4	4	3	2	4	3	3	3	3	3
4	5	5	4	5	4	5	5	4	4	4	4	4	4	4	4	4	4	4	4	3	4	4	4	4
3	4	3	3	4	4	3	3	2	2	2	3	2	3	3	3	4	4	4	3	3	3	3	3	3
4	5	6	5	999	6	4	5	3	3	4	4	2	3	3	3	4	4	4	4	4	4	3	4	3
4	4	4	3	4	4	5	3	2	4	2	3	3	3	3	3	4	3	4	4	4	3	3	4	3
4	3	4	4	4	4	4	4	2	1	1	2	1	1	2	1	1	2	3	3	2	3	4	3	3
5	5	4	5	5	5	4	5	3	4	4	4	3	4	3	2	4	4	4	4	3	4	5	4	4
4	3	3	4	3	3	3	3	3	3	3	3	3	2	3	4	6	5	5	5	5	5	5	6	6
5	4	6	5	5	4	5	5	5	5	4	5	4	5	4	5	3	3	4	3	3	4	3	4	4
5	4	3	5	4	4	4	5	4	2	3	2	3	3	2	3	5	4	4	5	4	4	5	4	5
5	4	5	4	4	4	4	5	3	3	3	4	3	3	3	3	4	4	3	3	3	3	3	4	3
1	1	1	1	1	2	1	1	5	5	4	5	5	5	4	5	4	5	3	4	4	4	3	3	4
4	4	3	3	4	4	4	3	3	2	3	3	4	3	3	3	3	4	3	4	3	4	2	3	4
2	3	2	3	3	2	2	2	5	5	7	6	5	5	6	6	5	6	6	5	5	4	999	5	5
3	3	3	3	2	3	2	2	3	4	4	5	3	4	3	3	4	4	4	4	5	5	4	6	5
2	2	2	3	3	2	2	2	3	5	4	3	3	3	4	4	4	4	4	5	5	4	5	4	5
2	3	2	3	1	2	2	2	5	4	5	5	5	6	6	5	5	5	4	5	5	5	4	4	5
3	4	4	3	2	3	3	3	4	4	4	4	4	5	4	4	3	4	4	3	3	3	3	3	4
4	4	4	4	4	5	4	4	5	5	3	5	5	5	5	5	5	5	4	5	3	4	3	5	4
2	3	2	3	2	3	3	2	5	5	5	5	6	5	6	5	5	5	5	5	5	5	6	5	6
4	999	5	5	4	5	5	5	2	3	2	1	2	2	3	2	999	3	4	3	3	3	3	3	2
3	3	2	2	3	3	2	3	6	6	5	6	5	6	6	6	7	6	6	6	6	7	6	7	999
2	3	3	3	3	3	2	2	4	4	3	5	4	4	4	4	4	3	3	4	3	3	4	3	4
4	4	4	3	4	3	2	4	4	3	3	4	4	3	4	3	4	4	3	5	5	5	4	4	999
4	4	4	5	999	4	5	4	2	3	3	3	3	3	3	3	4	4	4	4	5	4	4	5	4
5	5	5	4	5	5	5	5	3	3	4	4	4	5	2	3	3	3	2	3	3	3	3	3	3
4	4	5	5	5	4	4	4	5	5	6	6	6	6	6	6	6	6	6	5	6	6	4	6	6
3	3	3	2	3	3	3	3	4	4	4	4	4	5	999	3	4	5	4	5	3	4	3	4	4
3	3	3	2	3	3	3	3	3	5	3	4	5	4	3	3	3	3	2	2	2	1	2	2	1
5	6	6	6	6	7	5	6	3	3	1	2	999	3	2	3	2	2	1	1	1	1	2	1	1
4	5	5	5	4	4	5	4	2	3	2	2	3	2	3	3	3	2	4	2	999	4	4	2	3
5	5	5	5	5	5	6	6	4	3	3	3	3	4	3	3	5	4	6	5	4	5	4	4	4
4	4	3	3	3	3	4	4	4	3	3	4	4	4	4	4	6	5	5	6	4	5	5	6	999
6	5	6	6	6	6	6	6	3	4	4	4	3	4	4	4	2	4	3	3	4	2	2	4	4
4	4	4	4	4	5	4	5	3	5	4	4	4	5	3	4	4	5	4	4	4	4	4	3	4
4	5	4	5	5	4	4	4	5	4	4	4	3	999	4	4	5	6	5	5	6	5	5	6	999
2	3	4	4	3	2	3	4	4	2	3	4	3	999	3	4	3	4	3	5	3	4	3	3	4
3	3	4	3	3	4	2	3	4	4	4	4	3	4	5	5	5	4	4	4	4	5	4	4	5
4	3	3	3	2	2	2	3	4	5	5	4	4	4	4	4	4	4	4	4	3	5	4	4	4
4	3	3	3	4	3	4	3	4	3	3	4	4	4	4	4	5	6	6	5	5	6	6	5	7
3	3	2	3	3	3	3	3	3	3	3	3	3	2	2	3	2	2	2	3	3	3	4	3	3
5	999	5	4	6	5	5	6	3	999	3	3	2	4	3	3	2	2	1	2	2	1	3	3	2
4	5	4	4	4	4	4	4	4	5	5	5	4	5	5	999	6	5	5	4	6	5	5	5	4
6	6	6	6	7	6	5	5	3	3	4	4	4	999	4	4	1	1	1	2	1	2	1	1	1
4	5	5	5	4	5	4	4	2	2	2	4	2	2	2	1	3	2	3	2	3	3	2	2	2
5	5	999	5	5	4	4	5	4	4	4	5	5	5	4	4	5	4	5	5	4	5	4	5	4
5	4	4	4	5	5	5	5	3	3	3	4	4	4	4	3	5	5	4	6	5	5	5	5	5
4	3	4	4	3	4	3	4	4	4	5	5	5	5	5	5	5	5	4	5	4	5	5	5	5
6	6	6	6	5	6	5	6	4	5	5	5	6	4	6	4	4	4	5	5	5	4	5	4	5
5	6	5	6	6	6	5	5	4	4	4	4	4	3	4	4	5	4	3	4	4	4	3	4	4
2	2	3	3	2	2	3	2	6	6	6	6	6	6	6	6	6	5	6	6	6	5	6	5	5
3	2	3	3	2	3	2	2	4	3	5	3	4	3	4	4	4	5	4	5	4	5	4	5	5
4	5	5	4	5	4	4	4	4	4	3	3	4	4	3	4	4	3	5	5	5	5	4	5	4
3	3	2	3	3	3	3	3	4	3	4	3	4	4	3	3	4	4	999	5	5	3	4	5	4
4	3	3	4	4	4	4	4	5	4	4	4	5	5	5	4	6	6	6	5	6	6	5	5	6
3	3	2	2	2	3	3	2	4	3	4	4	4	4	3	3	4	3	3	3	3	3	3	3	3
2	3	3	2	2	2	2	3	6	6	5	7	6	5	5	6	5	5	999	5	4	5	5	5	4
4	5	5	4	5	4	5	5	3	3	4	3	3	2	4	999	4	4	5	4	4	3	4	3	3
4	4	4	4	3	4	4	4	4	5	4	4	4	4	4	4	5	4	5	3	5	5	5	4	5
1	1	1	2	2	1	1	999	6	5	5	6	5	6	5	6	5	5	6	6	999	6	5	6	6
4	4	3	4	3	4	4	4	4	4	3	4	4	5	4	3	4	4	4	4	5	5	5	4	4
5	5	6	4	5	5	4	5	5	5	4	4	4	5	3	5	2	3	3	3	2	3	3	3	2
999	2	3	3	3	4	2	3	4	5	5	5	4	4	4	5	4	3	3	4	3	4	4	4	3
5	4	5	999	4	4	4	4	7	7	7	6	6	6	7	7	5	6	6	6	4	5	6	5	6
2	3	3	3	3	3	3	3	2	3	3	3	3	999	3	3	5	5	5	4	4	5	4	5	4
3	3	4	4	4	3	4	4	4	3	4	3	4	3	4	3	2	3	3	4	4	2	4	3	3
3	4	4	3	4	4	3	3	3	4	3	2	4	3	3	3	4	3	5	5	4	4	3	3	5
3	4	4	3	4	4	4	4	2	2	1	1	1	2	2	2	2	2	3	3	3	2	2	4	3
4	5	4	4	5	5	4	6	2	3	3	3	3	3	3	3	4	3	4	4	3	4	3	4	4
5	5	4	4	5	4	4	4	5	6	4	5	5	5	4	5	5	4	3	4	4	4	4	4	4
3	3	3	4	4	3	4	2	3	3	3	4	3	3	3	3	3	3	5	4	4	4	4	3	3
4	999	4	4	3	4	3	4	5	4	4	5	5	5	4	4	2	2	1	2	2	1	2	3	2
4	4	4	4	4	4	4	3	5	6	6	5	5	6	6	5	5	6	6	5	6	6	6	6	6
5	6	6	5	6	6	5	6	2	3	2	3	3	3	2	3	5	4	4	4	4	4	4	4	4
4	4	4	4	999	4	4	5	4	4	4	3	4	4	4	3	3	3	3	3	4	4	3	3	4
4	3	3	4	4	5	3	3	6	5	5	5	5	5	5	5	5	4	4	3	4	3	4	4	3
4	3	4	4	3	4	3	3	7	5	6	6	6	6	6	6	5	4	5	5	5	4	4	5	5
3	3	3	3	3	3	4	2	3	3	2	3	3	3	999	4	4	3	3	4	3	4	3	3	3
4	5	4	4	4	5	5	5	5	3	4	4	5	3	4	5	4	4	4	4	4	3	3	3	4
2	2	1	999	3	1	2	3	6	5	6	5	6	5	6	5	6	6	6	6	6	6	6	6	6
3	3	2	3	3	3	3	3	5	6	5	4	5	5	5	4	4	5	999	4	5	4	4	4	4
5	4	4	5	4	4	4	5	4	4	4	4	4	4	4	5	4	4	5	4	5	4	4	4	4
4	3	3	3	4	4	3	4	999	4	3	4	5	5	5	5	5	5	4	5	4	6	4	5	4
4	5	5	4	4	5	4	5	5	4	6	5	4	5	4	5	3	2	3	3	3	3	3	4	3
3	3	3	3	999	3	3	3	4	4	5	5	4	4	5	4	5	5	5	5	5	5	6	5	5
4	5	5	4	4	5	5	4	1	1	999	1	2	1	1	1	1	1	1	1	1	1	1	1	1
4	4	4	5	5	3	4	3	5	6	5	5	5	5	5	5	6	6	6	5	999	5	6	5	6
5	5	5	6	5	5	4	5	3	2	2	3	2	2	3	2	4	5	999	3	5	4	4	5	5
4	4	4	4	4	4	5	4	3	3	3	3	3	3	2	4	3	4	4	4	4	4	3	5	4
3	3	3	3	3	3	3	3	4	4	5	5	4	5	4	4	5	4	5	4	5	5	5	4	5
2	2	3	2	3	2	2	3	7	6	6	6	6	7	6	6	7	7	6	6	7	7	6	6	7
2	1	3	2	2	2	2	3	5	5	4	4	4	4	4	4	5	5	5	5	6	5	5	6	5
4	4	3	4	999	4	4	4	5	4	4	5	4	5	3	4	6	5	6	6	5	6	5	6	5
6	5	4	5	5	6	4	5	3	3	4	3	3	3	3	4	2	3	3	2	2	2	3	3	3
3	4	4	4	3	3	4	4	4	3	4	4	3	5	4	4	3	4	4	5	5	5	5	4	3
3	2	999	3	3	2	2	2	4	4	4	4	4	3	3	4	4	3	3	4	3	3	5	4	5
4	3	4	4	3	3	3	4	4	3	3	3	3	2	3	3	4	4	4	3	3	4	4	999	5
4	5	4	4	5	4	5	5	1	2	2	2	2	1	2	2	3	3	3	2	3	3	2	4	4
3	4	4	4	3	3	3	4	3	4	2	3	3	3	3	2	3	999	2	999	3	4	3	2	3
4	4	5	5	4	999	4	3	5	4	4	5	4	4	6	4	4	5	4	4	5	4	5	4	4
6	5	6	7	6	6	6	6	2	2	2	3	2	3	2	3	3	4	4	3	4	4	3	5	4
6	5	6	5	6	6	7	6	4	5	5	4	4	5	4	4	2	2	3	3	2	3	2	2	3
4	5	999	5	5	6	5	6	2	3	3	2	2	2	2	3	4	5	5	5	5	5	5	4	4
4	3	3	2	4	3	4	4	4	3	3	4	4	4	3	3	6	6	5	7	7	7	7	7	5
3	3	3	4	4	3	4	4	6	6	7	7	6	6	7	7	3	4	3	3	4	4	3	3	3
3	3	3	3	4	3	4	3	7	7	7	7	7	6	7	7	6	5	5	6	6	6	6	5	5
1	1	2	2	1	1	1	2	4	4	4	4	4	3	4	4	5	4	4	4	4	4	5	5	5
3	3	3	3	2	4	3	3	4	4	4	4	4	4	4	3	5	5	5	5	4	5	5	5	6
2	3	2	2	3	3	2	2	5	4	5	4	5	5	4	4	4	5	4	4	5	5	4	4	4
5	4	4	4	5	5	3	5	5	5	4	4	5	4	4	4	5	5	4	5	4	4	4	4	5
7	5	5	5	6	6	6	5	3	3	3	3	3	3	3	3	3	3	3	1	2	999	2	999	3
4	4	5	5	4	4	5	4	3	2	2	2	2	1	3	2	4	3	2	4	4	3	3	3	3
5	4	5	3	5	4	4	999	5	7	6	5	6	6	6	6	6	5	6	5	4	5	5	5	5
4	4	3	4	4	4	4	4	5	5	6	4	6	6	5	6	5	5	5	5	5	5	5	5	5
4	5	5	3	4	5	6	4	999	4	5	4	5	4	5	4	4	6	5	5	5	5	6	6	5
6	5	6	5	6	5	5	5	2	2	4	3	3	2	3	4	3	3	3	4	3	3	3	3	3
5	5	6	6	5	5	5	5	2	3	999	3	2	3	3	3	3	2	3	3	2	2	2	3	2
4	3	3	3	4	4	3	3	4	4	4	4	4	4	4	4	4	5	4	5	5	5	5	5	5
5	4	4	4	4	4	4	4	5	4	2	4	5	4	5	5	4	5	4	4	4	4	4	5	5
3	5	4	4	4	3	3	3	4	4	5	4	4	4	4	4	5	5	5	5	5	5	5	5	4
6	5	5	5	6	5	5	5	5	5	4	5	3	4	4	4	3	999	2	4	2	2	2	3	3
3	3	4	4	4	4	4	4	6	6	6	7	6	6	6	6	6	6	5	6	6	6	7	6	6
3	4	999	3	3	5	5	4	4	3	3	3	4	4	3	4	3	2	3	3	4	3	3	3	4
4	3	2	4	3	4	4	4	6	5	5	4	6	5	4	5	5	6	5	6	5	5	6	6	5
4	3	4	2	3	4	2	3	4	3	4	3	3	4	4	4	1	2	1	2	1	2	2	2	1
3	3	3	3	3	3	3	3	5	4	3	4	4	4	4	4	4	4	4	5	4	4	4	5	5
4	5	4	4	5	4	6	4	5	4	3	4	4	3	4	4	4	3	4	4	3	4	4	4	4
3	3	4	4	3	3	3	3	3	2	3	3	3	3	2	3	5	4	4	4	5	4	5	5	4
5	999	5	5	6	6	6	6	4	4	4	4	4	4	4	4	4	5	5	4	4	4	4	5	5
3	2	2	2	1	2	3	2	6	4	6	6	5	6	6	6	7	7	7	7	7	999	7	7	7
3	4	4	3	4	3	3	2	6	5	999	5	6	5	6	6	6	6	5	5	7	6	999	5	6
3	3	3	3	3	3	3	3	6	6	5	6	5	5	5	6	6	6	6	5	5	5	6	5	6
999	6	5	5	5	5	4	5	4	5	4	4	3	4	4	4	4	4	3	5	4	4	3	4	4
5	5	5	999	5	5	5	5	3	3	3	3	3	3	3	4	3	2	2	3	2	3	3	3	2
5	5	5	5	6	5	5	4	4	5	5	4	5	4	5	5	5	5	4	5	999	4	5	4	5
5	5	5	5	3	5	5	6	5	6	4	5	5	5	5	5	6	6	6	5	6	5	6	5	7
5	4	3	4	4	4	3	4	5	4	4	5	5	4	5	5	6	7	6	5	7	7	6	7	6
4	3	4	4	4	4	4	4	5	5	4	5	4	5	4	4	5	5	5	4	5	5	4	5	4
3	3	3	5	3	4	3	3	5	4	3	4	4	5	4	4	4	4	5	5	5	4	5	5	4
4	5	5	4	6	5	5	4	3	4	4	5	4	4	4	999	2	2	3	3	3	3	2	4	3
5	5	5	4	4	5	4	5	4	4	5	5	5	5	5	4	4	3	4	4	4	4	5	4	5
2	1	2	3	3	2	3	2	5	4	5	4	5	5	5	4	6	5	6	5	5	5	5	5	5
5	5	4	5	5	6	5	5	3	4	3	3	3	3	3	3	3	4	4	3	3	4	4	3	4
3	3	3	2	3	2	1	2	4	4	3	3	3	4	3	2	4	3	4	4	4	4	3	3	3
5	5	4	4	4	4	4	4	4	5	4	4	4	4	5	6	5	999	5	4	5	5	5	5	4
3	3	4	3	3	4	4	4	3	3	999	3	3	3	3	4	4	4	4	5	4	5	4	4	4
5	6	6	7	6	6	6	6	4	4	4	5	4	4	5	4	3	3	3	3	3	3	3	4	4
5	4	5	5	5	5	5	4	6	6	6	5	7	6	7	6	4	4	4	3	4	3	4	5	4
1	1	2	2	1	3	2	2	3	4	4	4	4	4	4	4	3	4	4	3	4	4	3	4	3
4	3	4	3	3	4	3	2	5	4	4	4	4	5	5	5	4	5	4	4	5	4	5	4	5
2	4	4	3	4	3	3	3	5	5	4	5	5	5	5	5	5	4	5	6	4	5	5	5	6
5	4	4	3	5	4	5	3	3	4	4	4	4	4	3	4	4	5	6	5	5	5	5	6	5
4	5	6	4	4	5	5	5	5	5	4	4	5	3	4	4	4	4	5	3	5	4	4	4	5
5	5	5	5	3	6	4	5	4	3	4	3	2	999	3	3	3	3	4	3	4	3	3	4	3
3	4	3	3	3	2	2	2	4	4	5	5	5	5	4	4	5	5	6	4	999	5	5	5	6
2	3	2	2	2	3	3	2	4	4	4	3	4	4	3	4	5	4	4	4	4	4	5	4	4
999	6	999	5	4	5	4	5	4	6	6	6	5	5	5	5	5	999	4	5	5	4	4	4	4
5	5	5	4	3	999	4	5	4	3	3	4	4	5	4	4	4	4	5	4	4	4	5	4	4
4	4	4	4	4	4	4	3	4	3	4	4	3	4	4	4	4	4	3	4	4	4	4	4	4
4	3	3	4	4	3	3	4	5	6	5	6	5	5	5	6	3	3	3	3	3	4	3	4	4
6	6	5	4	5	5	4	4	4	4	4	4	3	4	4	4	3	2	3	2	2	3	3	2	3
2	2	3	2	3	3	1	3	3	4	4	3	4	4	3	4	4	4	4	4	4	5	5	4	4
4	3	3	4	3	4	3	3	4	4	3	4	4	3	3	4	3	3	3	4	4	999	3	3	4
5	4	4	5	6	5	4	4	4	4	3	4	3	4	4	4	4	5	5	4	4	999	4	4	4
4	4	4	5	3	4	6	4	4	3	4	3	3	4	4	4	999	3	4	4	4	4	4	3	4
3	3	3	5	4	3	3	3	3	4	3	3	3	3	3	3	4	4	5	999	4	5	3	4	4
4	4	4	4	4	5	4	3	6	6	7	6	6	7	999	7	3	4	4	4	999	5	5	5	4
5	4	4	4	4	4	4	4	5	5	6	6	6	6	5	999	999	5	5	6	6	5	6	5	5
6	6	6	6	6	6	6	6	4	4	3	4	3	2	3	4	4	4	4	4	5	3	5	5	5
5	4	3	4	4	4	4	5	6	6	6	6	6	7	6	6	4	4	4	5	4	3	4	4	4
4	4	4	4	4	4	5	999	5	4	3	3	4	4	4	4	3	3	3	3	2	3	3	2	3
4	4	4	4	4	3	3	4	4	4	3	3	4	3	3	4	5	4	6	4	5	4	5	4	4
4	5	3	4	5	4	4	4	4	4	4	4	4	3	3	4	5	5	5	5	6	5	6	5	6
4	4	5	4	5	4	3	4	4	4	5	4	4	5	5	5	2	3	3	999	3	3	4	3	4
5	5	6	6	5	5	4	4	4	5	4	4	4	4	5	3	4	4	4	5	4	4	4	4	4
4	4	4	4	3	3	4	4	7	6	7	7	7	6	6	7	6	5	5	6	6	5	5	6	6
2	4	3	4	3	2	999	3	7	6	6	5	6	6	6	6	5	4	5	5	6	5	5	5	4
4	4	3	3	3	4	3	4	4	4	4	3	4	3	4	4	6	6	6	6	6	6	6	6	7
4	3	4	4	999	4	4	3	4	4	3	4	4	4	4	3	6	5	6	7	6	6	5	6	5
4	4	5	4	4	4	5	3	3	3	4	999	3	3	3	3	3	4	4	4	3	3	4	4	3
2	1	2	1	2	2	2	2	4	4	5	5	5	5	5	5	5	4	5	5	5	4	5	5	5
4	5	5	4	4	5	3	5	4	4	4	3	4	4	3	3	4	3	3	2	3	3	3	2	3
3	3	2	2	3	3	2	2	6	6	5	6	6	5	6	6	5	6	6	6	6	6	6	6	999
6	5	4	5	5	5	5	5	5	5	5	6	4	5	5	6	4	4	5	4	4	4	5	4	5
3	3	3	4	3	4	3	3	6	5	6	6	7	6	6	6	5	5	6	6	5	5	5	5	5
3	2	3	3	3	2	2	2	4	4	3	3	3	4	4	4	3	5	5	5	5	5	4	4	4
4	4	4	3	3	3	4	4	7	6	6	6	6	6	6	6	5	5	4	5	5	5	4	4	5
3	4	3	4	3	3	3	3	5	6	6	5	6	5	5	6	6	6	5	6	5	6	5	6	5
3	2	2	3	3	3	2	3	5	5	999	5	5	5	5	6	6	6	5	6	5	5	5	5	4
2	3	3	2	2	4	3	3	5	5	6	6	6	5	6	5	7	6	7	7	7	7	6	999	6
3	3	4	3	4	3	4	4	2	3	3	999	2	4	3	3	5	5	5	6	4	5	5	4	5
3	3	3	3	3	3	3	2	4	4	4	4	3	4	999	4	4	5	999	5	4	5	5	5	5
4	5	5	5	5	5	6	4	5	4	4	5	3	999	4	5	3	4	4	3	999	4	3	4	3
4	4	3	4	4	5	4	4	3	2	2	2	2	2	999	3	1	2	1	1	1	1	1	1	1
5	4	5	4	5	4	4	5	4	4	5	4	4	3	4	5	4	4	4	4	4	5	4	4	4
2	2	2	2	3	2	3	2	6	3	5	4	6	4	5	5	4	4	5	4	4	4	5	4	4
4	4	5	4	4	4	4	4	4	4	3	4	4	4	4	4	4	999	4	4	4	4	4	4	3
3	2	3	2	2	2	2	2	5	5	6	5	5	4	5	4	5	5	6	6	6	5	5	5	6
2	1	2	3	2	2	1	3	4	4	4	3	5	5	4	5	4	4	5	3	3	4	4	4	4
999	4	3	4	5	5	5	4	4	3	4	3	3	2	3	3	2	2	2	3	3	3	2	2	2
4	4	4	5	5	4	4	3	2	3	3	3	2	3	3	3	4	3	4	4	4	4	3	4	3
3	4	4	3	3	4	3	3	3	4	2	3	3	4	3	3	5	5	4	5	5	5	4	5	4
2	1	1	2	1	3	1	2	3	4	3	4	3	4	2	3	3	3	3	4	3	4	4	3	5
5	5	5	5	5	5	6	6	1	2	2	2	3	2	2	999	3	2	2	3	1	3	2	999	2
3	2	3	3	2	2	999	2	5	5	5	5	5	5	4	5	5	5	5	5	5	5	4	5	5
5	6	6	5	5	6	5	5	2	4	3	3	4	3	3	3	2	3	2	3	3	2	4	3	3
4	4	3	4	3	4	3	4	2	2	2	2	2	3	3	2	4	4	4	4	4	5	4	3	4
5	5	4	4	4	5	4	5	5	4	3	4	999	5	4	5	5	6	6	5	6	5	5	4	5
4	4	3	3	3	4	3	4	5	6	5	5	5	5	5	6	5	6	5	6	5	5	5	5	5
5	3	4	5	5	5	5	4	5	4	5	4	4	999	4	4	6	5	5	4	4	999	5	5	5
4	4	4	4	4	3	3	4	4	5	5	4	4	3	5	5	3	3	4	4	3	4	3	3	3
3	4	4	4	4	3	3	4	4	4	5	3	4	3	4	5	3	2	3	3	3	2	2	4	3
2	3	3	4	3	4	3	2	6	6	6	5	5	6	6	5	6	6	6	5	6	5	5	6	6
5	6	5	4	4	4	5	5	5	7	7	7	6	7	6	6	4	999	5	5	5	5	5	4	5
5	3	5	999	5	4	4	5	4	3	4	3	3	3	3	2	2	2	3	2	2	2	3	2	2
3	3	2	2	3	3	3	3	6	6	7	7	7	7	7	6	7	7	6	7	6	6	7	7	7
1	1	1	1	1	1	1	1	3	4	999	3	4	4	4	4	5	5	6	5	6	6	6	5	6
1	2	2	2	2	2	3	2	4	5	5	5	5	4	3	4	5	4	5	5	6	5	5	5	5
4	4	4	3	3	4	4	4	5	6	6	5	5	6	5	5	5	5	5	4	5	4	4	4	5
4	4	4	4	3	4	3	4	4	4	4	4	5	4	5	4	3	3	3	3	3	4	999	4	3
3	2	3	3	3	3	3	3	4	4	4	4	4	3	4	4	3	4	4	4	5	4	5	5	5
4	4	4	4	4	4	4	3	6	6	6	6	5	5	6	5	5	5	5	5	5	6	6	5	6
7	5	6	6	6	6	6	6	4	3	4	4	5	3	4	3	4	4	4	4	4	3	4	5	4
4	3	2	3	3	3	3	3	3	3	4	3	4	3	3	3	5	4	3	4	3	4	4	5	4
4	3	4	3	4	3	3	4	1	3	1	2	2	2	2	2	3	3	2	2	2	3	3	3	3
4	3	4	4	4	3	2	4	5	5	6	4	5	5	5	5	3	4	5	4	4	5	4	5	999
4	3	4	3	4	3	4	3	1	2	2	3	2	2	999	2	4	3	4	4	4	5	4	4	4
4	4	3	3	3	3	3	4	6	6	6	6	7	7	6	6	5	5	5	5	5	5	5	5	5
5	5	6	6	5	5	5	6	4	5	4	4	3	4	5	4	5	5	6	5	5	5	5	5	4
5	5	4	4	5	5	5	5	5	4	6	4	4	6	6	4	3	3	3	3	3	2	4	4	3
4	4	5	5	4	4	5	4	6	5	5	999	6	5	5	5	4	4	5	5	4	6	4	5	4
6	7	5	5	6	6	6	6	1	1	1	1	1	1	1	1	2	3	2	2	2	2	2	2	2
3	3	3	4	3	3	3	3	6	7	6	6	6	6	6	6	5	5	7	5	6	6	6	6	5
5	5	5	4	4	4	4	4	4	5	5	5	4	5	4	4	5	5	5	4	5	4	6	6	5
3	2	2	2	4	2	3	3	5	4	4	5	5	5	4	5	5	4	5	5	5	5	4	5	5
5	5	999	4	5	5	4	5	4	5	5	4	5	5	5	5	999	5	4	4	4	5	4	4	4
4	4	4	4	4	4	4	2	3	3	3	2	3	3	4	3	4	5	3	4	4	4	4	4	4
3	4	2	3	4	4	3	4	3	2	3	3	999	2	3	3	2	3	3	2	3	2	3	2	3
5	4	5	4	5	5	999	5	5	5	4	6	6	7	5	6	3	3	3	999	3	3	3	4	3
3	3	2	3	3	2	3	3	4	5	4	5	6	5	4	5	5	4	999	4	4	3	4	4	4
4	4	3	4	4	4	4	4	5	5	6	4	5	5	5	5	3	3	3	3	4	3	2	3	3
5	4	5	4	4	4	4	4	4	4	5	4	5	3	4	5	2	2	3	4	2	3	2	2	3
5	5	4	5	5	5	4	5	5	5	4	4	4	4	5	5	5	5	5	5	4	5	5	5	5
5	5	5	5	4	5	5	5	3	3	5	4	3	4	3	4	5	6	4	6	5	5	6	5	5
5	5	5	5	5	5	6	5	3	3	3	3	3	4	3	3	5	3	4	4	4	4	4	4	4
4	4	5	5	4	4	4	4	6	4	5	5	5	4	5	6	6	6	5	6	4	6	5	6	5
3	4	2	3	4	3	4	3	4	4	4	4	4	4	3	4	4	5	4	4	5	3	4	5	4
5	5	4	6	5	4	5	5	4	4	4	4	999	3	3	4	4	4	5	4	4	4	4	5	4
7	7	7	7	6	7	7	7	3	4	3	3	4	4	3	4	4	4	4	5	5	6	5	5	4
5	5	6	5	5	5	5	5	6	6	7	6	7	5	6	6	6	5	6	5	5	5	6	5	5
1	2	2	3	1	2	2	3	4	4	4	4	3	4	4	4	4	4	4	4	3	4	4	3	3
4	5	4	5	5	5	3	5	3	3	3	2	2	2	999	3	5	5	4	3	4	999	3	3	4
6	6	6	5	5	5	6	5	4	4	4	4	4	3	3	3	999	3	3	4	3	4	3	3	4
5	5	5	4	5	999	5	5	2	1	2	2	2	2	1	2	4	3	4	4	4	4	5	4	4
4	4	999	4	4	4	5	3	4	6	4	4	4	4	5	5	5	5	4	5	4	4	5	4	4
5	4	4	5	5	4	4	5	2	3	2	4	3	1	2	2	2	2	2	3	2	2	1	2	999
2	1	2	2	1	2	2	1	3	3	3	999	2	3	3	5	2	2	3	3	2	2	3	3	3
4	5	5	5	5	5	6	4	3	3	3	3	3	2	2	3	5	4	4	3	5	4	4	4	4
5	5	5	5	5	4	4	5	2	4	4	5	4	4	4	4	6	5	5	5	6	5	5	5	5
3	3	4	4	3	3	3	2	3	2	2	3	2	3	2	2	4	3	4	3	4	3	2	3	3
4	4	4	4	3	3	3	3	3	3	5	999	4	3	3	3	4	3	3	3	3	3	3	3	3
3	3	2	3	3	3	2	3	4	5	4	5	5	5	5	5	4	4	4	4	4	4	4	4	4
3	4	4	3	5	4	4	4	3	4	2	3	4	3	4	3	4	3	3	3	2	3	2	4	2
6	4	5	4	5	6	5	5	4	3	4	4	4	4	4	3	4	4	4	4	4	5	4	4	4
3	3	3	3	3	3	3	2	6	7	6	6	6	6	6	6	7	6	6	5	6	6	6	7	7
2	1	4	3	2	2	3	2	4	5	5	5	5	5	5	6	5	6	6	6	5	5	6	6	6
5	4	4	4	4	4	4	5	4	3	3	3	3	2	2	4	2	3	2	4	3	3	2	2	3
2	1	2	2	2	2	1	2	3	4	4	3	2	3	3	3	5	6	5	6	5	6	6	5	6
4	4	3	3	4	4	3	3	5	4	4	4	5	4	5	4	5	5	5	4	5	5	4	4	6
4	4	3	5	4	4	4	5	4	4	3	3	4	3	4	4	2	3	4	3	4	3	4	4	4
3	3	3	3	999	3	999	3	4	5	5	4	5	4	3	5	3	3	3	3	3	3	2	3	3
1	3	3	2	2	3	3	2	5	4	5	999	5	4	4	5	3	5	5	4	5	4	4	5	4
7	6	5	7	6	6	6	6	1	2	3	1	1	2	1	2	3	3	2	3	3	3	3	4	3
5	6	5	5	5	5	5	4	3	5	5	5	6	5	5	5	4	3	5	4	5	4	4	4	4
999	3	3	3	2	2	3	3	5	4	5	4	4	4	5	5	5	999	4	5	4	4	5	4	5
5	5	5	4	5	4	5	5	4	5	4	4	5	4	4	5	4	3	4	3	999	3	4	4	4
2	3	3	3	3	2	3	3	4	4	5	5	5	5	5	5	6	6	5	7	6	6	5	6	6
2	2	1	2	2	2	3	3	999	999	5	5	5	6	5	6	5	4	5	5	4	5	5	4	5
3	3	4	4	3	4	3	4	5	6	5	5	5	4	999	6	4	4	4	5	4	4	2	4	4
4	4	4	5	5	5	6	5	4	4	4	4	4	4	4	4	5	5	5	6	5	5	5	5	6
3	4	999	4	5	4	4	4	4	3	3	3	4	4	3	3	3	3	4	3	3	4	4	3	4
4	3	4	3	4	3	3	5	3	4	4	4	5	4	5	4	3	3	4	3	3	3	2	4	3
4	5	5	4	4	4	5	4	5	6	6	5	5	4	6	5	5	5	5	5	5	5	6	5	5
4	3	3	4	3	2	3	4	6	6	7	6	6	7	7	7	6	6	5	5	6	6	6	4	6
3	4	4	3	3	4	4	4	5	6	5	4	4	5	3	4	5	5	5	4	4	5	4	5	4
2	3	4	3	3	3	4	3	4	3	4	4	4	4	4	5	5	5	4	4	5	6	5	4	4
3	3	4	4	4	4	4	4	5	4	5	4	5	4	4	3	5	4	4	4	6	5	4	999	4
3	3	3	2	3	3	2	3	6	7	6	7	6	6	7	7	4	5	7	5	5	6	5	5	6
3	2	3	3	3	3	4	3	6	7	6	6	6	7	7	6	4	3	3	4	4	4	3	3	4
3	4	4	4	3	3	4	3	5	5	999	6	5	5	999	4	4	999	6	4	5	5	6	5	4
4	3	4	999	4	3	4	5	4	4	4	4	4	4	4	4	4	5	4	4	5	5	5	4	999
4	5	4	4	4	4	3	4	4	4	2	4	2	4	4	3	3	2	4	999	4	3	4	3	3
4	3	2	3	2	3	3	3	6	5	5	999	5	5	6	4	4	4	4	4	4	4	4	4	5
4	4	4	4	4	4	3	4	5	5	5	4	4	5	5	4	5	5	6	5	6	5	6	5	6
2	3	2	2	2	4	3	2	5	5	999	4	3	4	3	4	4	4	3	3	3	3	4	3	4
4	4	4	4	5	3	5	4	3	3	3	4	4	4	4	4	3	4	5	3	5	4	4	4	4
4	5	4	6	4	5	5	5	6	6	6	6	5	6	6	6	5	4	5	5	5	4	5	5	5
4	4	3	4	2	4	4	3	1	1	2	2	2	2	2	2	5	3	4	4	999	4	3	3	3
4	4	5	4	4	4	4	4	4	4	4	4	5	3	3	4	3	4	4	5	4	3	4	4	5
3	4	4	3	4	3	5	4	5	6	5	6	4	5	4	5	5	5	5	5	5	5	6	6	6
3	3	4	2	2	999	4	3	5	5	5	5	4	5	4	4	4	5	5	999	6	999	999	5	5
5	5	5	5	5	6	5	4	5	7	6	6	5	6	6	5	6	7	6	6	7	7	6	6	7
6	5	6	6	7	6	7	7	4	4	4	3	4	3	4	3	5	4	4	4	5	999	4	5	4
3	2	2	3	3	3	3	3	5	5	4	999	4	6	5	5	6	6	7	6	6	6	6	5	5
1	2	1	3	2	2	1	2	3	4	5	4	4	4	5	5	6	6	999	5	5	6	6	6	5
3	4	3	3	3	3	3	3	7	5	6	5	6	5	5	6	4	4	4	4	4	4	4	999	4
5	4	5	4	4	4	5	4	3	3	3	4	2	3	2	3	6	4	6	6	5	6	5	5	5
5	5	4	4	4	3	4	4	2	4	3	3	4	5	3	3	5	4	4	4	4	4	3	4	4
999	4	3	999	3	2	3	3	4	4	999	5	4	4	4	3	3	2	3	3	2	4	3	3	3
4	5	5	5	4	5	5	4	5	5	5	6	5	5	5	5	3	5	3	4	4	4	4	3	4
4	5	6	5	4	5	4	5	4	3	4	4	4	4	4	4	3	3	3	4	3	3	3	3	3
5	5	5	4	6	6	6	5	4	4	4	3	4	4	4	3	3	5	3	4	4	4	5	4	5
5	4	5	3	5	4	5	4	3	2	2	2	2	2	3	2	3	3	2	2	3	2	2	3	3
5	5	6	5	5	6	6	6	3	4	4	3	3	3	3	3	2	2	2	3	2	2	3	2	2
2	3	2	3	3	3	3	3	5	4	5	6	4	5	4	5	3	3	4	3	4	3	3	3	2
3	3	4	3	3	4	3	4	4	4	4	5	4	4	4	3	5	5	5	5	4	5	3	999	4
5	5	5	3	3	3	5	4	5	5	5	4	5	5	5	5	4	5	5	5	4	4	5	4	5
4	4	4	4	4	4	3	5	2	2	3	3	3	3	4	3	2	3	3	2	3	3	2	3	2
