# Supplementary material for: Cognitive load and teachers’ innovative behavior in AI-enhanced English language instruction: A mediation analysis of technological adaptability
Source: PLoS One. 2026 Mar 5;21(3):e0343002. doi: 10.1371/journal.pone.0343002 (PMC12962464; doi:10.1371/journal.pone.0343002)
Supplement: S2 File — (TXT) [file pone.0343002.s002.txt]

DATA CODEBOOK
Study: Cognitive Load and Teachers' Innovative Behavior in AI-Enhanced English Language Instruction

Dataset: data_with_headers.csv
Sample Size: N = 600
Date: December 2023

===============================================================================
VARIABLE DESCRIPTIONS
===============================================================================

SECTION 1: AI-ASSISTED TEACHING COGNITIVE LOAD (ATCL)
Scale: 7-point Likert scale (1 = Strongly Disagree, 7 = Strongly Agree)
Source: Adapted from Dalinger (2020) and Leppink et al. (2013)
Cronbach's α = .92

Variables:
ATCL1 - Cognitive Load Item 1
ATCL2 - Cognitive Load Item 2
ATCL3 - Cognitive Load Item 3
ATCL4 - Cognitive Load Item 4
ATCL5 - Cognitive Load Item 5
ATCL6 - Cognitive Load Item 6
ATCL7 - Cognitive Load Item 7
ATCL8 - Cognitive Load Item 8

-------------------------------------------------------------------------------

SECTION 2: TECHNOLOGICAL ADAPTABILITY (TA)
Scale: 7-point Likert scale (1 = Strongly Disagree, 7 = Strongly Agree)
Source: Adapted from Ployhart & Bliese (2006), Wang et al. (2019), Mishra & Koehler (2006)
Cronbach's α = .91

Variables:
TA1 - Technological Adaptability Item 1
TA2 - Technological Adaptability Item 2
TA3 - Technological Adaptability Item 3
TA4 - Technological Adaptability Item 4
TA5 - Technological Adaptability Item 5
TA6 - Technological Adaptability Item 6
TA7 - Technological Adaptability Item 7
TA8 - Technological Adaptability Item 8

-------------------------------------------------------------------------------

SECTION 3: INNOVATIVE TEACHING BEHAVIOR (ITB)
Scale: 7-point Likert scale (1 = Strongly Disagree, 7 = Strongly Agree)
Source: Adapted from Thurlings et al. (2015) and Janssen (2000)
Cronbach's α = .93

Variables:
ITB1 - Innovative Teaching Behavior Item 1
ITB2 - Innovative Teaching Behavior Item 2
ITB3 - Innovative Teaching Behavior Item 3
ITB4 - Innovative Teaching Behavior Item 4
ITB5 - Innovative Teaching Behavior Item 5
ITB6 - Innovative Teaching Behavior Item 6
ITB7 - Innovative Teaching Behavior Item 7
ITB8 - Innovative Teaching Behavior Item 8
ITB9 - Innovative Teaching Behavior Item 9

===============================================================================
MISSING DATA CODING
===============================================================================

Missing values are coded as: 999
Missing data percentage: <2% per variable
Missing data pattern: Missing Completely At Random (MCAR)
   Chi-square test: χ² = 135.42, df = 128, p = .312

===============================================================================
NOTES
===============================================================================

1. All data have been de-identified to protect participant confidentiality
2. No personally identifiable information is included in this dataset
3. Data collection period: September - December 2023
4. Ethics approval: NXMU-IRB-20230821
5. All participants provided informed consent

===============================================================================
For questions about this dataset, please refer to the published manuscript:
"Cognitive Load and Teachers' Innovative Behavior in AI-Enhanced English 
Language Instruction: A Mediation Analysis of Technological Adaptability"
PLOS ONE, 2025
===============================================================================
